# Supplementary material for: Discovering time-lagged rules from microarray data using gene profile classifiers
Source: BMC Bioinformatics. 2011 Apr 27;12:123. doi: 10.1186/1471-2105-12-123 (PMC3111372; doi:10.1186/1471-2105-12-123)
Supplement: Additional file 1 — Individual values of the metrics for each run of GRNCOP2 and GRNCOP. The individual results of each run of both algorithms measured in terms of precision, sensitivity, specificity and score metrics regarding the reference sets are depicted in the table of the file. This is the information used in the comparison of GRNCOP2 and GRNCOP in the subsection A of the comparative study. [file 1471-2105-12-123-S1.XLS]

## Sheet: Hoja1
Parameters		GRNCOP												GRNCOP2
		Yeasnet				Co-citation				GO				Yeasnet				Co-citation				GO
Accuracy Parameter	SCP	precision	sensitivity	specificity	score	precision	sensitivity	specificity	score	precision	sensitivity	specificity	number of associations	precision	sensitivity	specificity	score	precision	sensitivity	specificity	score	precision	sensitivity	specificity	number of associations
0.6	0.6	0.573427	0.836735	0.336957	1.7192	0.482517	0.831325	0.308411	1.52413	0.468531	0.77907	0.269231	143	0.666667	0.387755	0.793478	2.02878	0.649123	0.445783	0.813084	2.07474	0.438597	0.290698	0.692308	57
0.6	0.65	0.573427	0.836735	0.336957	1.7192	0.482517	0.831325	0.308411	1.52413	0.468531	0.77907	0.269231	143	0.685185	0.377551	0.815217	2.08981	0.666667	0.433735	0.831776	2.13622	0.462963	0.290698	0.721154	54
0.6	0.7	0.577465	0.836735	0.347826	1.7313	0.485915	0.831325	0.317757	1.53487	0.464789	0.767442	0.269231	142	0.666667	0.346939	0.815217	2.05391	0.666667	0.409639	0.841122	2.1969	0.470588	0.27907	0.740385	51
0.6	0.75	0.58156	0.836735	0.358696	1.74358	0.489362	0.831325	0.327103	1.54575	0.468085	0.767442	0.278846	141	0.714286	0.306122	0.869565	2.25058	0.714286	0.361446	0.88785	2.39157	0.52381	0.255814	0.807692	42
0.6	0.8	0.58156	0.836735	0.358696	1.74358	0.489362	0.831325	0.327103	1.54575	0.468085	0.767442	0.278846	141	0.7	0.285714	0.869565	2.22703	0.7	0.337349	0.88785	2.35201	0.5	0.232558	0.807692	40
0.6	0.85	0.58156	0.836735	0.358696	1.74358	0.489362	0.831325	0.327103	1.54575	0.468085	0.767442	0.278846	141	0.684211	0.265306	0.869565	2.17333	0.684211	0.313253	0.88785	2.27813	0.5	0.22093	0.817308	38
0.6	0.9	0.58156	0.836735	0.358696	1.74358	0.489362	0.831325	0.327103	1.54575	0.468085	0.767442	0.278846	141	0.675676	0.255102	0.869565	2.15331	0.675676	0.301205	0.88785	2.24835	0.513513	0.22093	0.826923	37
0.6	0.95	0.58156	0.836735	0.358696	1.74358	0.489362	0.831325	0.327103	1.54575	0.468085	0.767442	0.278846	141	0.675676	0.255102	0.869565	2.15331	0.675676	0.301205	0.88785	2.24835	0.513513	0.22093	0.826923	37
0.65	0.6	0.642857	0.55102	0.673913	1.90516	0.607143	0.614458	0.691589	1.95562	0.428571	0.418605	0.538462	84	0.693878	0.346939	0.836957	2.16483	0.673469	0.39759	0.850467	2.17946	0.469388	0.267442	0.75	49
0.65	0.65	0.642857	0.55102	0.673913	1.90516	0.607143	0.614458	0.691589	1.95562	0.428571	0.418605	0.538462	84	0.733333	0.336735	0.869565	2.29525	0.711111	0.385542	0.878505	2.30866	0.511111	0.267442	0.788462	45
0.65	0.7	0.650602	0.55102	0.684783	1.92811	0.614458	0.614458	0.700935	1.97918	0.421687	0.406977	0.538462	83	0.714286	0.306122	0.869565	2.26632	0.714286	0.361446	0.88785	2.39466	0.52381	0.255814	0.807692	42
0.65	0.75	0.650602	0.55102	0.684783	1.92811	0.614458	0.614458	0.700935	1.97918	0.421687	0.406977	0.538462	83	0.757576	0.255102	0.913043	2.39218	0.757576	0.301205	0.925234	2.51173	0.545455	0.209302	0.855769	33
0.65	0.8	0.650602	0.55102	0.684783	1.92811	0.614458	0.614458	0.700935	1.97918	0.421687	0.406977	0.538462	83	0.757576	0.255102	0.913043	2.39218	0.757576	0.301205	0.925234	2.51173	0.545455	0.209302	0.855769	33
0.65	0.85	0.650602	0.55102	0.684783	1.92811	0.614458	0.614458	0.700935	1.97918	0.421687	0.406977	0.538462	83	0.741935	0.234694	0.913043	2.37551	0.741935	0.277108	0.925234	2.52052	0.548387	0.197674	0.865385	31
0.65	0.9	0.650602	0.55102	0.684783	1.92811	0.614458	0.614458	0.700935	1.97918	0.421687	0.406977	0.538462	83	0.733333	0.22449	0.913043	2.35756	0.733333	0.26506	0.925234	2.49188	0.566667	0.197674	0.875	30
0.65	0.95	0.650602	0.55102	0.684783	1.92811	0.614458	0.614458	0.700935	1.97918	0.421687	0.406977	0.538462	83	0.733333	0.22449	0.913043	2.35756	0.733333	0.26506	0.925234	2.49188	0.566667	0.197674	0.875	30
0.7	0.6	0.619048	0.265306	0.826087	1.91513	0.619048	0.313253	0.850467	1.9957	0.380952	0.186047	0.75	42	0.702703	0.265306	0.880435	2.19985	0.675676	0.301205	0.88785	2.2593	0.486486	0.209302	0.817308	37
0.7	0.65	0.619048	0.265306	0.826087	1.91513	0.619048	0.313253	0.850467	1.9957	0.380952	0.186047	0.75	42	0.75	0.244898	0.913043	2.3478	0.71875	0.277108	0.915888	2.40651	0.53125	0.197674	0.855769	32
0.7	0.7	0.634146	0.265306	0.836957	1.96184	0.634146	0.313253	0.859813	2.04437	0.365854	0.174419	0.75	41	0.724138	0.214286	0.913043	2.28106	0.724138	0.253012	0.925234	2.44007	0.551724	0.186047	0.875	29
0.7	0.75	0.634146	0.265306	0.836957	1.96184	0.634146	0.313253	0.859813	2.04437	0.365854	0.174419	0.75	41	0.809524	0.173469	0.956522	2.55849	0.809524	0.204819	0.962617	2.70872	0.571429	0.139535	0.913462	21
0.7	0.8	0.634146	0.265306	0.836957	1.96184	0.634146	0.313253	0.859813	2.04437	0.365854	0.174419	0.75	41	0.809524	0.173469	0.956522	2.55849	0.809524	0.204819	0.962617	2.70872	0.571429	0.139535	0.913462	21
0.7	0.85	0.634146	0.265306	0.836957	1.96184	0.634146	0.313253	0.859813	2.04437	0.365854	0.174419	0.75	41	0.8	0.163265	0.956522	2.58606	0.8	0.192771	0.962617	2.79709	0.6	0.139535	0.923077	20
0.7	0.9	0.634146	0.265306	0.836957	1.96184	0.634146	0.313253	0.859813	2.04437	0.365854	0.174419	0.75	41	0.789474	0.153061	0.956522	2.5688	0.789474	0.180723	0.962617	2.76642	0.631579	0.139535	0.932692	19
0.7	0.95	0.634146	0.265306	0.836957	1.96184	0.634146	0.313253	0.859813	2.04437	0.365854	0.174419	0.75	41	0.789474	0.153061	0.956522	2.5688	0.789474	0.180723	0.962617	2.76642	0.631579	0.139535	0.932692	19
0.75	0.6	0.76	0.193878	0.934783	2.3584	0.76	0.228916	0.943925	2.4186	0.48	0.139535	0.875	25	0.727273	0.244898	0.902174	2.28514	0.69697	0.277108	0.906542	2.33319	0.515151	0.197674	0.846154	33
0.75	0.65	0.76	0.193878	0.934783	2.3584	0.76	0.228916	0.943925	2.4186	0.48	0.139535	0.875	25	0.884615	0.234694	0.967391	2.76673	0.846154	0.26506	0.962617	2.81975	0.615385	0.186047	0.903846	26
0.75	0.7	0.76	0.193878	0.934783	2.3584	0.76	0.228916	0.943925	2.4186	0.48	0.139535	0.875	25	0.909091	0.204082	0.978261	2.86165	0.909091	0.240964	0.981308	3.04851	0.681818	0.174419	0.932692	22
0.75	0.75	0.76	0.193878	0.934783	2.3584	0.76	0.228916	0.943925	2.4186	0.48	0.139535	0.875	25	0.941176	0.163265	0.98913	2.97258	0.941176	0.192771	0.990654	3.12872	0.647059	0.127907	0.942308	17
0.75	0.8	0.76	0.193878	0.934783	2.3584	0.76	0.228916	0.943925	2.4186	0.48	0.139535	0.875	25	0.941176	0.163265	0.98913	2.97258	0.941176	0.192771	0.990654	3.12872	0.647059	0.127907	0.942308	17
0.75	0.85	0.76	0.193878	0.934783	2.3584	0.76	0.228916	0.943925	2.4186	0.48	0.139535	0.875	25	0.9375	0.153061	0.98913	3.03292	0.9375	0.180723	0.990654	3.26544	0.6875	0.127907	0.951923	16
0.75	0.9	0.76	0.193878	0.934783	2.3584	0.76	0.228916	0.943925	2.4186	0.48	0.139535	0.875	25	0.933333	0.142857	0.98913	3.04085	0.933333	0.168675	0.990654	3.2578	0.733333	0.127907	0.961538	15
0.75	0.95	0.76	0.193878	0.934783	2.3584	0.76	0.228916	0.943925	2.4186	0.48	0.139535	0.875	25	0.933333	0.142857	0.98913	3.04085	0.933333	0.168675	0.990654	3.2578	0.733333	0.127907	0.961538	15
0.8	0.6	0.75	0.0918367	0.967391	2.46934	0.75	0.108434	0.971963	2.4944	0.416667	0.0581395	0.932692	12	0.7	0.142857	0.934783	2.32087	0.7	0.168675	0.943925	2.39035	0.6	0.139535	0.923077	20
0.8	0.65	0.75	0.0918367	0.967391	2.46934	0.75	0.108434	0.971963	2.4944	0.416667	0.0581395	0.932692	12	0.866667	0.132653	0.978261	2.86286	0.866667	0.156627	0.981308	2.94168	0.733333	0.127907	0.961538	15
0.8	0.7	0.75	0.0918367	0.967391	2.46934	0.75	0.108434	0.971963	2.4944	0.416667	0.0581395	0.932692	12	0.866667	0.132653	0.978261	2.86286	0.866667	0.156627	0.981308	2.94168	0.733333	0.127907	0.961538	15
0.8	0.75	0.75	0.0918367	0.967391	2.46934	0.75	0.108434	0.971963	2.4944	0.416667	0.0581395	0.932692	12	0.909091	0.102041	0.98913	3.01053	0.909091	0.120482	0.990654	3.02564	0.727273	0.0930233	0.971154	11
0.8	0.8	0.75	0.0918367	0.967391	2.46934	0.75	0.108434	0.971963	2.4944	0.416667	0.0581395	0.932692	12	0.909091	0.102041	0.98913	3.01053	0.909091	0.120482	0.990654	3.02564	0.727273	0.0930233	0.971154	11
0.8	0.85	0.75	0.0918367	0.967391	2.46934	0.75	0.108434	0.971963	2.4944	0.416667	0.0581395	0.932692	12	0.9	0.0918367	0.98913	3.11088	0.9	0.108434	0.990654	3.23408	0.8	0.0930233	0.980769	10
0.8	0.9	0.75	0.0918367	0.967391	2.46934	0.75	0.108434	0.971963	2.4944	0.416667	0.0581395	0.932692	12	0.9	0.0918367	0.98913	3.11088	0.9	0.108434	0.990654	3.23408	0.8	0.0930233	0.980769	10
0.8	0.95	0.75	0.0918367	0.967391	2.46934	0.75	0.108434	0.971963	2.4944	0.416667	0.0581395	0.932692	12	0.9	0.0918367	0.98913	3.11088	0.9	0.108434	0.990654	3.23408	0.8	0.0930233	0.980769	10
0.85	0.6	1	0.0204082	1	3.33349	1	0.0240964	1	3.41198	0.5	0.0116279	0.990385	2	0.9	0.0918367	0.98913	3.00727	0.9	0.108434	0.990654	3.2388	0.9	0.104651	0.990385	10
0.85	0.65	1	0.0204082	1	3.33349	1	0.0240964	1	3.41198	0.5	0.0116279	0.990385	2	1	0.0714286	1	3.38712	1	0.0843374	1	3.62206	1	0.0813953	1	7
0.85	0.7	1	0.0204082	1	3.33349	1	0.0240964	1	3.41198	0.5	0.0116279	0.990385	2	1	0.0510204	1	3.40795	1	0.060241	1	3.5726	1	0.0581395	1	5
0.85	0.75	1	0.0204082	1	3.33349	1	0.0240964	1	3.41198	0.5	0.0116279	0.990385	2	1	0.0306122	1	3.2821	1	0.0361446	1	3.46737	1	0.0348837	1	3
0.85	0.8	1	0.0204082	1	3.33349	1	0.0240964	1	3.41198	0.5	0.0116279	0.990385	2	1	0.0306122	1	3.2821	1	0.0361446	1	3.46737	1	0.0348837	1	3
0.85	0.85	1	0.0204082	1	3.33349	1	0.0240964	1	3.41198	0.5	0.0116279	0.990385	2	1	0.0306122	1	3.2821	1	0.0361446	1	3.46737	1	0.0348837	1	3
0.85	0.9	1	0.0204082	1	3.33349	1	0.0240964	1	3.41198	0.5	0.0116279	0.990385	2	1	0.0306122	1	3.2821	1	0.0361446	1	3.46737	1	0.0348837	1	3
0.85	0.95	1	0.0204082	1	3.33349	1	0.0240964	1	3.41198	0.5	0.0116279	0.990385	2	1	0.0306122	1	3.2821	1	0.0361446	1	3.46737	1	0.0348837	1	3
0.9	0.6	1	0.0102041	1	3.631	1	0.0120482	1	3.65134	1	0.0116279	1	1	0.75	0.0306122	0.98913	2.74449	0.75	0.0361446	0.990654	2.77977	0.75	0.0348837	0.990385	4
0.9	0.65	1	0.0102041	1	3.631	1	0.0120482	1	3.65134	1	0.0116279	1	1	1	0.0306122	1	3.65933	1	0.0361446	1	3.70636	1	0.0348837	1	3
0.9	0.7	1	0.0102041	1	3.631	1	0.0120482	1	3.65134	1	0.0116279	1	1	1	0.0306122	1	3.65933	1	0.0361446	1	3.70636	1	0.0348837	1	3
0.9	0.75	1	0.0102041	1	3.631	1	0.0120482	1	3.65134	1	0.0116279	1	1	1	0.0204082	1	3.67349	1	0.0240964	1	3.73388	1	0.0232558	1	2
0.9	0.8	1	0.0102041	1	3.631	1	0.0120482	1	3.65134	1	0.0116279	1	1	1	0.0204082	1	3.67349	1	0.0240964	1	3.73388	1	0.0232558	1	2
0.9	0.85	1	0.0102041	1	3.631	1	0.0120482	1	3.65134	1	0.0116279	1	1	1	0.0204082	1	3.67349	1	0.0240964	1	3.73388	1	0.0232558	1	2
0.9	0.9	1	0.0102041	1	3.631	1	0.0120482	1	3.65134	1	0.0116279	1	1	1	0.0204082	1	3.67349	1	0.0240964	1	3.73388	1	0.0232558	1	2
0.9	0.95	1	0.0102041	1	3.631	1	0.0120482	1	3.65134	1	0.0116279	1	1	1	0.0204082	1	3.67349	1	0.0240964	1	3.73388	1	0.0232558	1	2
Average		0.766865	0.281341	0.82434	2.48582	0.748603	0.304647	0.827603	2.50297	0.522498	0.225498	0.765968	43.7321	0.844955	0.162536	0.946623	2.79318	0.841281	0.190189	0.95277	2.91231	0.707272	0.139327	0.914835	20.8393
