# Supplementary material for: Discovering time-lagged rules from microarray data using gene profile classifiers
Source: BMC Bioinformatics. 2011 Apr 27;12:123. doi: 10.1186/1471-2105-12-123 (PMC3111372; doi:10.1186/1471-2105-12-123)
Supplement: Additional file 2 — Individual values of the metrics for each run of GRNCOP2 in the genome-wide study. The individual results of each run of the GRNCOP2 algorithm measured in terms of precision, sensitivity, specificity and score metrics regarding the reference sets are depicted in the table of the file. This is the information used in the discussion about the performance of GRNCOP2 in the genome-wide study. [file 1471-2105-12-123-S2.XLS]

## Sheet: Hoja1
GRNCOP2
Parameters		Yeastnet				Co-citation				GO			Associations
Accuracy Parameter	RCA	Precision	Sensitivity	Specificity	Score	Precision	Sensitivity	Specificity	Score	Precision	Sensitivity	Specificity
0.7	0.6	0.140948	0.0469278	0.997971	0.253473	0.01073	0.0123474	0.997676	0.0279842	0.0354152	0.0184584	0.997728	32246
0.7	0.65	0.140948	0.0469278	0.997971	0.253473	0.01073	0.0123474	0.997676	0.0279842	0.0354152	0.0184584	0.997728	32246
0.7	0.7	0.248859	0.0180174	0.999614	0.447987	0.0189675	0.00474627	0.999499	0.05015	0.0616087	0.0069825	0.999519	7012
0.7	0.75	0.373353	0.00526582	0.999937	0.702794	0.0402635	0.00196274	0.999904	0.10667	0.100293	0.00221436	0.99991	1366
0.7	0.8	0.373353	0.00526582	0.999937	0.702794	0.0402635	0.00196274	0.999904	0.10667	0.100293	0.00221436	0.99991	1366
0.7	0.85	0.504505	0.00115642	0.999992	0.972077	0.0630631	0.000499607	0.999985	0.170441	0.135135	0.000484895	0.999986	222
0.7	0.9	0.504505	0.00115642	0.999992	0.972077	0.0630631	0.000499607	0.999985	0.170441	0.135135	0.000484895	0.999986	222
0.7	0.95	0.758621	0.000227153	0.999999	1.51322	0.0344828	3.56862e-05	0.999998	0.131364	0.172414	8.08159e-05	0.999998	29
0.7	1	0.758621	0.000227153	0.999999	1.51322	0.0344828	3.56862e-05	0.999998	0.131364	0.172414	8.08159e-05	0.999998	29
0.75	0.6	0.214121	0.0288071	0.99925	0.383939	0.0150422	0.0069945	0.999065	0.0393668	0.0534152	0.0112496	0.999099	13030
0.75	0.65	0.214121	0.0288071	0.99925	0.383939	0.0150422	0.0069945	0.999065	0.0393668	0.0534152	0.0112496	0.999099	13030
0.75	0.7	0.33921	0.00993278	0.999863	0.614951	0.0285614	0.00289059	0.999799	0.0745397	0.0870945	0.00399231	0.999811	2836
0.75	0.75	0.47037	0.00262259	0.999979	0.910417	0.062963	0.00121333	0.999963	0.164829	0.133333	0.00116375	0.999966	540
0.75	0.8	0.47037	0.00262259	0.999979	0.910417	0.062963	0.00121333	0.999963	0.164829	0.133333	0.00116375	0.999966	540
0.75	0.85	0.573171	0.000485281	0.999997	1.20909	0.109756	0.000321176	0.999995	0.293289	0.207317	0.000274774	0.999995	82
0.75	0.9	0.573171	0.000485281	0.999997	1.20909	0.109756	0.000321176	0.999995	0.293289	0.207317	0.000274774	0.999995	82
0.75	0.95	0.833333	5.16257e-05	1	2.36468	0.166667	3.56862e-05	1	0.634926	0.333333	3.23264e-05	1	6
0.75	1	0.833333	5.16257e-05	1	2.36468	0.166667	3.56862e-05	1	0.634926	0.333333	3.23264e-05	1	6
0.8	0.6	0.340178	0.0129993	0.999821	0.629377	0.0243178	0.00321176	0.999737	0.0676396	0.0840313	0.00502675	0.999752	3701
0.8	0.65	0.340178	0.0129993	0.999821	0.629377	0.0243178	0.00321176	0.999737	0.0676396	0.0840313	0.00502675	0.999752	3701
0.8	0.7	0.477941	0.0040268	0.999969	0.914784	0.0502451	0.00146314	0.999944	0.138381	0.13848	0.00182644	0.999949	816
0.8	0.75	0.566176	0.000795036	0.999996	1.23313	0.102941	0.000499607	0.999991	0.288566	0.191176	0.000420243	0.999992	136
0.8	0.8	0.566176	0.000795036	0.999996	1.23313	0.102941	0.000499607	0.999991	0.288566	0.191176	0.000420243	0.999992	136
0.8	0.85	0.642857	9.29262e-05	1	1.51801	0.0714286	3.56862e-05	0.999999	0.156348	0.142857	3.23264e-05	0.999999	14
0.8	0.9	0.642857	9.29262e-05	1	1.51801	0.0714286	3.56862e-05	0.999999	0.156348	0.142857	3.23264e-05	0.999999	14
0.8	0.95	1	1.03251e-05	1	2.68116	0	0	1	0	0	0	1	1
0.8	1	1	1.03251e-05	1	2.68116	0	0	1	0	0	0	1	1
0.85	0.6	0.475904	0.00407843	0.999968	0.913927	0.0518072	0.00153451	0.999943	0.138524	0.126506	0.00169713	0.999947	830
0.85	0.65	0.475904	0.00407843	0.999968	0.913927	0.0518072	0.00153451	0.999943	0.138524	0.126506	0.00169713	0.999947	830
0.85	0.7	0.641379	0.000960238	0.999996	1.43424	0.137931	0.000713725	0.999991	0.394873	0.262069	0.000614201	0.999992	145
0.85	0.75	0.888889	0.000165202	1	2.14767	0.277778	0.000178431	0.999999	0.715863	0.444444	0.000129305	0.999999	18
0.85	0.8	0.888889	0.000165202	1	2.14767	0.277778	0.000178431	0.999999	0.715863	0.444444	0.000129305	0.999999	18
0.85	0.85	1	3.09754e-05	1	2.89044	0.333333	3.56862e-05	1	0.729623	0.333333	1.61632e-05	1	3
0.85	0.9	1	3.09754e-05	1	2.89044	0.333333	3.56862e-05	1	0.729623	0.333333	1.61632e-05	1	3
0.85	0.95	NA	NA	NA	NA	NA	NA	NA	NA	NA	NA	NA	0
0.85	1	NA	NA	NA	NA	NA	NA	NA	NA	NA	NA	NA	0
0.9	0.6	0.65035	0.000960238	0.999996	1.44063	0.167832	0.00085647	0.999991	0.447188	0.251748	0.000581875	0.999992	143
0.9	0.65	0.65035	0.000960238	0.999996	1.44063	0.167832	0.00085647	0.999991	0.447188	0.251748	0.000581875	0.999992	143
0.9	0.7	0.76	0.000196178	1	2.12003	0.4	0.000356862	0.999999	1.23367	0.48	0.000193958	0.999999	25
0.9	0.75	1	2.06503e-05	1	2.54467	0.5	3.56862e-05	1	1.09443	0.5	1.61632e-05	1	2
0.9	0.8	1	2.06503e-05	1	2.54467	0.5	3.56862e-05	1	1.09443	0.5	1.61632e-05	1	2
0.9	0.85	NA	NA	NA	NA	NA	NA	NA	NA	NA	NA	NA	0
0.9	0.9	NA	NA	NA	NA	NA	NA	NA	NA	NA	NA	NA	0
0.9	0.95	NA	NA	NA	NA	NA	NA	NA	NA	NA	NA	NA	0
0.9	1	NA	NA	NA	NA	NA	NA	NA	NA	NA	NA	NA	0
0.95	0.6	0.777778	0.000216828	1	2.10483	0.37037	0.000356862	0.999999	1.04649	0.481482	0.000210121	0.999999	27
0.95	0.65	0.777778	0.000216828	1	2.10483	0.37037	0.000356862	0.999999	1.04649	0.481482	0.000210121	0.999999	27
0.95	0.7	0.666667	2.06503e-05	1	2.45426	0.666667	7.13725e-05	1	1.57645	0.666667	3.23264e-05	1	3
0.95	0.75	NA	NA	NA	NA	NA	NA	NA	NA	NA	NA	NA	0
0.95	0.8	NA	NA	NA	NA	NA	NA	NA	NA	NA	NA	NA	0
0.95	0.85	NA	NA	NA	NA	NA	NA	NA	NA	NA	NA	NA	0
0.95	0.9	NA	NA	NA	NA	NA	NA	NA	NA	NA	NA	NA	0
0.95	0.95	NA	NA	NA	NA	NA	NA	NA	NA	NA	NA	NA	0
0.95	1	NA	NA	NA	NA	NA	NA	NA	NA	NA	NA	NA	0
1	0.6	0.8	0.000165202	1	2.38289	0.5	0.000356862	0.999999	1.41277	0.6	0.000193958	0.999999	20
1	0.65	0.8	0.000165202	1	2.38289	0.5	0.000356862	0.999999	1.41277	0.6	0.000193958	0.999999	20
1	0.7	0.666667	2.06503e-05	1	2.45426	0.666667	7.13725e-05	1	1.57645	0.666667	3.23264e-05	1	3
1	0.75	NA	NA	NA	NA	NA	NA	NA	NA	NA	NA	NA	0
1	0.8	NA	NA	NA	NA	NA	NA	NA	NA	NA	NA	NA	0
1	0.85	NA	NA	NA	NA	NA	NA	NA	NA	NA	NA	NA	0
1	0.9	NA	NA	NA	NA	NA	NA	NA	NA	NA	NA	NA	0
1	0.95	NA	NA	NA	NA	NA	NA	NA	NA	NA	NA	NA	0
1	1	NA	NA	NA	NA	NA	NA	NA	NA	NA	NA	NA	0
