# Supplementary material for: Discovering time-lagged rules from microarray data using gene profile classifiers
Source: BMC Bioinformatics. 2011 Apr 27;12:123. doi: 10.1186/1471-2105-12-123 (PMC3111372; doi:10.1186/1471-2105-12-123)
Supplement: Additional file 3 — Rules of the GRN corresponding to Figure 6. The rules obtained for the genome-wide study with an Accuracy, RCA, SCP, and W of 0.75, 0.75, 0.95 and 4 respectively, is reported in a Table separated value file. The last two columns indicate the Accuracy and RCA achieved for each rule. [file 1471-2105-12-123-S3.TXT]

+/-	YGR019W	0	-->	+/-	YAL060W	0.7777778	0.8333333
+/-	YJR002W	0	-->	-/+	YAL060W	0.7916667	0.8333333
+/-	YOR206W	0	-->	-/+	YAL060W	0.82608694	0.8333333
+/-	YDL003W	0	-->	+/-	YAR007C	0.8333333	0.8333333
+/-	YDR097C	0	-->	+/-	YAR007C	0.7777778	0.8333333
+/-	YMR076C	0	-->	+/-	YAR007C	0.775641	0.9166667
+/-	YOL017W	0	-->	+/-	YAR007C	0.84615386	0.8333333
+/-	YOL090W	0	-->	+/-	YAR007C	0.8333333	0.8333333
+/-	YPL153C	0	-->	+/-	YAR007C	0.75	0.9166667
+/-	YGL116W	0	-->	+/-	YAR018C	0.75	0.8333333
+/-	YBL003C	0	-->	+/-	YBL002W	0.7777778	1
+/-	YDR224C	0	-->	+/-	YBL002W	0.8	0.8333333
+/-	YDR225W	0	-->	+/-	YBL002W	0.7777778	0.8333333
+/-	YBL002W	0	-->	+/-	YBL003C	0.8	0.8333333
+/-	YNL030W	0	-->	+/-	YBL003C	0.8	0.8333333
+/-	YGR245C	0	-->	+/-	YBL004W	0.75	0.8333333
+/-	YMR131C	0	-->	+/-	YBL004W	0.75	0.8333333
+/-	YDR074W	0	-->	-/+	YBL028C	0.75	0.8333333
+/-	YIL052C	0	-->	+/-	YBL028C	0.75	0.8333333
+/-	YML093W	0	-->	+/-	YBL028C	0.9	0.8333333
+/-	YOR206W	0	-->	+/-	YBL028C	0.75	0.8333333
+/-	YGR152C	0	-->	+/-	YBL035C	0.8181818	0.8333333
+/-	YBL003C	0	-->	+/-	YBR009C	0.8	0.8333333
+/-	YNL030W	0	-->	+/-	YBR009C	0.75	0.8333333
+/-	YBL002W	0	-->	+/-	YBR010W	0.75	0.8333333
+/-	YBL003C	0	-->	+/-	YBR010W	0.75	0.9166667
+/-	YBR009C	0	-->	+/-	YBR010W	0.75	0.9166667
+/-	YDR224C	0	-->	+/-	YBR010W	0.85714287	0.8333333
+/-	YDR225W	0	-->	+/-	YBR010W	0.82962966	0.8333333
+/-	YNL030W	0	-->	+/-	YBR010W	0.75	0.8333333
+/-	YNL031C	0	-->	+/-	YBR010W	0.75	0.9166667
+/-	YHR023W	0	-->	+/-	YBR038W	0.75	0.8333333
+/-	YMR032W	0	-->	+/-	YBR038W	0.75	0.8333333
+/-	YOR025W	0	-->	+/-	YBR038W	0.75	0.9166667
+/-	YMR250W	0	-->	+/-	YBR056W	0.7692308	0.8333333
+/-	YLR183C	0	-->	+/-	YBR088C	0.7692308	0.8333333
+/-	YEL011W	0	-->	+/-	YBR126C	0.75	0.8333333
+/-	YMR310C	0	-->	+/-	YBR142W	0.8181818	0.8333333
+/-	YNL134C	0	-->	+/-	YBR149W	0.7692308	0.8333333
+/-	YNL078W	0	-->	+/-	YBR158W	0.75	0.8333333
+/-	YNL134C	0	-->	+/-	YBR183W	0.75630254	0.8333333
+/-	YHR113W	0	-->	+/-	YCL040W	0.75	0.8333333
+/-	YOR206W	0	-->	-/+	YCL040W	0.75	0.8333333
+/-	YOR347C	0	-->	+/-	YCL040W	0.75	0.8333333
+/-	YPR149W	0	-->	+/-	YCR011C	0.7619048	0.8333333
+/-	YNL262W	0	-->	+/-	YDL003W	0.75	0.8333333
+/-	YGR019W	0	-->	-/+	YDL042C	0.75	0.8333333
+/-	YCR057C	0	-->	+/-	YDL063C	0.75	0.9166667
+/-	YGL120C	0	-->	+/-	YDL063C	0.75	0.8333333
+/-	YGR145W	0	-->	+/-	YDL063C	0.75	0.8333333
+/-	YIL096C	0	-->	+/-	YDL063C	0.77205884	0.8333333
+/-	YJL125C	0	-->	+/-	YDL063C	0.7619048	0.8333333
+/-	YKL078W	0	-->	+/-	YDL063C	0.8	0.8333333
+/-	YLL011W	0	-->	+/-	YDL063C	0.8	0.8333333
+/-	YLR003C	0	-->	+/-	YDL063C	0.75	0.8333333
+/-	YLR009W	0	-->	+/-	YDL063C	0.75	0.8333333
+/-	YLR063W	0	-->	+/-	YDL063C	0.7619048	0.8333333
+/-	YLR276C	0	-->	+/-	YDL063C	0.75	0.8333333
+/-	YNR012W	0	-->	+/-	YDL063C	0.75	0.8333333
+/-	YNR038W	0	-->	+/-	YDL063C	0.75	0.8333333
+/-	YOL010W	0	-->	+/-	YDL063C	0.75	0.8333333
+/-	YOL124C	0	-->	+/-	YDL063C	0.8067227	0.8333333
+/-	YOR145C	0	-->	+/-	YDL063C	0.75	0.9166667
+/-	YOR206W	0	-->	+/-	YDL063C	0.75	0.9166667
+/-	YPL126W	0	-->	+/-	YDL063C	0.75	0.8333333
+/-	YPR048W	0	-->	+/-	YDL063C	0.8181818	0.9166667
+/-	YPR144C	0	-->	+/-	YDL063C	0.75	0.8333333
+/-	YMR291W	0	-->	+/-	YDL072C	0.75	0.8333333
+/-	YOR347C	0	-->	+/-	YDL072C	0.8	0.8333333
+/-	YPR110C	0	-->	-/+	YDL072C	0.7777778	0.8333333
+/-	YBL035C	0	-->	+/-	YDL156W	0.8333333	0.8333333
+/-	YCL024W	0	-->	+/-	YDL156W	0.8	0.8333333
+/-	YCL040W	0	-->	+/-	YDR001C	0.7619048	0.8333333
+/-	YKL045W	0	-->	+/-	YDR097C	0.75	0.8333333
+/-	YDL031W	0	-->	+/-	YDR161W	0.75	0.8333333
+/-	YHR104W	0	-->	-/+	YDR161W	0.7619048	0.8333333
+/-	YJR003C	0	-->	+/-	YDR161W	0.75	0.8333333
+/-	YBR009C	0	-->	+/-	YDR224C	0.7692308	0.8333333
+/-	YBR010W	0	-->	+/-	YDR224C	0.75	0.9166667
+/-	YDR225W	0	-->	+/-	YDR224C	0.75	0.9166667
+/-	YNL030W	0	-->	+/-	YDR224C	0.75	0.8333333
+/-	YNL031C	0	-->	+/-	YDR224C	0.75	0.8333333
+/-	YBL002W	0	-->	+/-	YDR225W	0.8333333	0.8333333
+/-	YBR010W	0	-->	+/-	YDR225W	0.8181818	0.8333333
+/-	YDR224C	0	-->	+/-	YDR225W	0.8333333	0.8333333
+/-	YNL030W	0	-->	+/-	YDR225W	0.8888889	0.9166667
+/-	YNL031C	0	-->	+/-	YDR225W	0.75	0.8333333
+/-	YER006W	0	-->	+/-	YDR412W	0.75	0.8333333
+/-	YGL111W	0	-->	+/-	YDR412W	0.75	0.8333333
+/-	YGR280C	0	-->	+/-	YDR412W	0.75	0.8333333
+/-	YOR206W	0	-->	+/-	YDR412W	0.75	0.9166667
+/-	YOR115C	0	-->	+/-	YDR518W	0.75	0.8333333
+/-	YER190W	0	-->	+/-	YDR545W	0.7619048	0.8333333
+/-	YLL026W	0	-->	-/+	YEL026W	0.8181818	0.8333333
+/-	YNR046W	0	-->	+/-	YEL026W	0.75	0.8333333
+/-	YJR143C	0	-->	+/-	YEL042W	0.7692308	0.9166667
+/-	YBR126C	0	-->	+/-	YEL060C	0.75	0.8333333
+/-	YHL021C	0	-->	+/-	YEL060C	0.75	0.8333333
+/-	YJL057C	0	-->	+/-	YEL060C	0.75	0.8333333
+/-	YJL183W	0	-->	-/+	YEL060C	0.75	0.8333333
+/-	YOR220W	0	-->	+/-	YEL060C	0.75	0.8333333
+/-	YBL111C	0	-->	+/-	YEL076C	0.75	0.9166667
+/-	YMR076C	0	-->	+/-	YER001W	0.75	0.8333333
+/-	YGR145W	0	-->	+/-	YER006W	0.8	0.8333333
+/-	YGR245C	0	-->	+/-	YER006W	0.75	0.8333333
+/-	YKL143W	0	-->	+/-	YER006W	0.75	0.8333333
+/-	YGL028C	0	-->	+/-	YER124C	0.75	0.8333333
+/-	YAL036C	0	-->	+/-	YER126C	0.75	0.8333333
+/-	YBL024W	0	-->	+/-	YER126C	0.75	0.9166667
+/-	YDL031W	0	-->	+/-	YER126C	0.78571427	0.8333333
+/-	YDL063C	0	-->	+/-	YER126C	0.8	0.8333333
+/-	YER127W	0	-->	+/-	YER126C	0.8	0.8333333
+/-	YGL029W	0	-->	+/-	YER126C	0.78	0.8333333
+/-	YGL099W	0	-->	+/-	YER126C	0.8	0.8333333
+/-	YGL120C	0	-->	+/-	YER126C	0.7692308	0.8333333
+/-	YHR085W	0	-->	+/-	YER126C	0.75	0.8333333
+/-	YHR088W	0	-->	+/-	YER126C	0.875	0.9166667
+/-	YHR170W	0	-->	+/-	YER126C	0.7777778	0.8333333
+/-	YIR012W	0	-->	+/-	YER126C	0.75	0.9166667
+/-	YJR002W	0	-->	+/-	YER126C	0.8333333	0.8333333
+/-	YJR003C	0	-->	+/-	YER126C	0.75	0.8333333
+/-	YKL009W	0	-->	+/-	YER126C	0.75524473	0.8333333
+/-	YKL014C	0	-->	+/-	YER126C	0.78	0.8333333
+/-	YKL172W	0	-->	+/-	YER126C	0.7777778	0.8333333
+/-	YLR009W	0	-->	+/-	YER126C	0.75	0.9166667
+/-	YLR222C	0	-->	+/-	YER126C	0.7777778	0.9166667
+/-	YLR409C	0	-->	+/-	YER126C	0.75	0.8333333
+/-	YNL110C	0	-->	+/-	YER126C	0.75	0.8333333
+/-	YNL182C	0	-->	+/-	YER126C	0.75524473	0.8333333
+/-	YNL248C	0	-->	+/-	YER126C	0.8	0.8333333
+/-	YOR206W	0	-->	+/-	YER126C	0.8333333	0.8333333
+/-	YOR252W	0	-->	+/-	YER126C	0.7777778	0.8333333
+/-	YPL217C	0	-->	+/-	YER126C	0.75	0.8333333
+/-	YPL226W	0	-->	+/-	YER126C	0.78	0.8333333
+/-	YPL266W	0	-->	+/-	YER126C	0.75	0.8333333
+/-	YCL054W	0	-->	+/-	YER127W	0.7777778	0.8333333
+/-	YKR024C	0	-->	+/-	YER127W	0.75	0.9166667
+/-	YLL011W	0	-->	+/-	YER127W	0.7692308	0.8333333
+/-	YLR129W	0	-->	+/-	YER127W	0.75	0.8333333
+/-	YMR014W	0	-->	+/-	YER127W	0.75	0.9166667
+/-	YNL110C	0	-->	+/-	YER127W	0.75	0.8333333
+/-	YNL248C	0	-->	+/-	YER127W	0.787037	0.8333333
+/-	YOR206W	0	-->	+/-	YER127W	0.75	0.8333333
+/-	YGL030W	0	-->	+/-	YER131W	0.7692308	0.8333333
+/-	YGL189C	0	-->	+/-	YER131W	0.8333333	0.8333333
+/-	YPR202W	0	-->	+/-	YFL064C	0.75	0.8333333
+/-	YNR012W	0	-->	-/+	YFR053C	0.75	0.8333333
+/-	YBR158W	0	-->	+/-	YGL028C	0.75	0.8333333
+/-	YPR103W	0	-->	+/-	YGL048C	0.7638889	0.8333333
+/-	YBL024W	0	-->	+/-	YGL099W	0.78	0.9166667
+/-	YBL028C	0	-->	+/-	YGL099W	0.75	0.8333333
+/-	YBR142W	0	-->	+/-	YGL099W	0.75	0.8333333
+/-	YDL031W	0	-->	+/-	YGL099W	0.7894737	0.9166667
+/-	YDL213C	0	-->	+/-	YGL099W	0.75	0.8333333
+/-	YIL127C	0	-->	+/-	YGL099W	0.75	0.8333333
+/-	YKR056W	0	-->	+/-	YGL099W	0.75	0.8333333
+/-	YLR175W	0	-->	+/-	YGL099W	0.75	0.8333333
+/-	YNL023C	0	-->	+/-	YGL099W	0.75	0.8333333
+/-	YNL132W	0	-->	+/-	YGL099W	0.75	0.8333333
+/-	YGR280C	0	-->	+/-	YGL111W	0.75	0.9166667
+/-	YKR081C	0	-->	+/-	YGL111W	0.75	0.8333333
+/-	YLR009W	0	-->	+/-	YGL111W	0.75	0.8333333
+/-	YMR049C	0	-->	+/-	YGL111W	0.75	0.8333333
+/-	YMR290C	0	-->	+/-	YGL111W	0.8	0.8333333
+/-	YOL124C	0	-->	+/-	YGL111W	0.75	0.9166667
+/-	YOR119C	0	-->	+/-	YGL111W	0.75789475	0.8333333
+/-	YPR144C	0	-->	+/-	YGL111W	0.75	0.8333333
+/-	YCL054W	0	-->	+/-	YGL120C	0.8	0.8333333
+/-	YER126C	0	-->	+/-	YGL120C	0.7692308	0.8333333
+/-	YHR170W	0	-->	+/-	YGL120C	0.75	0.8333333
+/-	YJL122W	0	-->	+/-	YGL120C	0.75	0.8333333
+/-	YML080W	0	-->	+/-	YGL120C	0.7647059	0.9166667
+/-	YNL075W	0	-->	+/-	YGL120C	0.75	0.9166667
+/-	YNL132W	0	-->	+/-	YGL120C	0.75	0.8333333
+/-	YNL141W	0	-->	+/-	YGL120C	0.75	0.8333333
+/-	YNL308C	0	-->	+/-	YGL120C	0.75	0.8333333
+/-	YOR145C	0	-->	+/-	YGL120C	0.75	0.9166667
+/-	YOR206W	0	-->	+/-	YGL120C	0.7638889	0.8333333
+/-	YPL212C	0	-->	+/-	YGL120C	0.75	0.8333333
+/-	YIL052C	0	-->	+/-	YGL189C	0.75	0.8333333
+/-	YOR052C	0	-->	-/+	YGL225W	0.77272725	0.8333333
+/-	YDL061C	0	-->	+/-	YGR085C	0.7777778	0.8333333
+/-	YAL059W	0	-->	+/-	YGR145W	0.75	0.8333333
+/-	YBR247C	0	-->	+/-	YGR145W	0.7692308	0.8333333
+/-	YBR267W	0	-->	+/-	YGR145W	0.7647059	0.8333333
+/-	YCR057C	0	-->	+/-	YGR145W	0.7777778	0.8333333
+/-	YDL031W	0	-->	+/-	YGR145W	0.75	0.8333333
+/-	YDL063C	0	-->	+/-	YGR145W	0.7714286	1
+/-	YDR083W	0	-->	+/-	YGR145W	0.7692308	0.8333333
+/-	YDR101C	0	-->	+/-	YGR145W	0.75	0.9166667
+/-	YDR161W	0	-->	+/-	YGR145W	0.8	0.9166667
+/-	YER006W	0	-->	+/-	YGR145W	0.775641	0.8333333
+/-	YER126C	0	-->	+/-	YGR145W	0.75	0.8333333
+/-	YFR053C	0	-->	-/+	YGR145W	0.7692308	0.8333333
+/-	YGL099W	0	-->	+/-	YGR145W	0.7692308	0.8333333
+/-	YGL111W	0	-->	+/-	YGR145W	0.84415585	0.8333333
+/-	YGL120C	0	-->	+/-	YGR145W	0.84415585	0.8333333
+/-	YGR128C	0	-->	+/-	YGR145W	0.78	0.9166667
+/-	YGR159C	0	-->	+/-	YGR145W	0.75	0.8333333
+/-	YGR245C	0	-->	+/-	YGR145W	0.75	0.8333333
+/-	YGR280C	0	-->	+/-	YGR145W	0.8	0.9166667
+/-	YHR052W	0	-->	+/-	YGR145W	0.7777778	0.8333333
+/-	YHR065C	0	-->	+/-	YGR145W	0.75	0.9166667
+/-	YHR088W	0	-->	+/-	YGR145W	0.7714286	0.9166667
+/-	YHR170W	0	-->	+/-	YGR145W	0.7777778	0.9166667
+/-	YIL127C	0	-->	+/-	YGR145W	0.75	0.9166667
+/-	YIR026C	0	-->	+/-	YGR145W	0.75	0.8333333
+/-	YJL050W	0	-->	+/-	YGR145W	0.7692308	0.9166667
+/-	YJL122W	0	-->	+/-	YGR145W	0.75	0.8333333
+/-	YJL198W	0	-->	+/-	YGR145W	0.7692308	0.8333333
+/-	YJR041C	0	-->	+/-	YGR145W	0.8	0.8333333
+/-	YKL009W	0	-->	+/-	YGR145W	0.78571427	0.9166667
+/-	YKL014C	0	-->	+/-	YGR145W	0.775641	1
+/-	YKL143W	0	-->	+/-	YGR145W	0.7894737	0.8333333
+/-	YKL172W	0	-->	+/-	YGR145W	0.78	0.9166667
+/-	YKR067W	0	-->	-/+	YGR145W	0.7692308	0.8333333
+/-	YLL011W	0	-->	+/-	YGR145W	0.75	0.8333333
+/-	YLR074C	0	-->	+/-	YGR145W	0.78	0.8333333
+/-	YLR196W	0	-->	+/-	YGR145W	0.7777778	0.8333333
+/-	YLR222C	0	-->	+/-	YGR145W	0.8	0.9166667
+/-	YLR276C	0	-->	+/-	YGR145W	0.7692308	0.8333333
+/-	YML080W	0	-->	+/-	YGR145W	0.8	0.8333333
+/-	YML093W	0	-->	+/-	YGR145W	0.75	0.8333333
+/-	YMR131C	0	-->	+/-	YGR145W	0.75	0.8333333
+/-	YMR261C	0	-->	-/+	YGR145W	0.7777778	0.8333333
+/-	YMR290C	0	-->	+/-	YGR145W	0.75	0.9166667
+/-	YNL061W	0	-->	+/-	YGR145W	0.7692308	0.8333333
+/-	YNL075W	0	-->	+/-	YGR145W	0.7777778	0.8333333
+/-	YNL132W	0	-->	+/-	YGR145W	0.8	0.8333333
+/-	YNL248C	0	-->	+/-	YGR145W	0.8333333	0.8333333
+/-	YNR001C	0	-->	-/+	YGR145W	0.75	0.8333333
+/-	YOL124C	0	-->	+/-	YGR145W	0.8	0.8333333
+/-	YOL144W	0	-->	+/-	YGR145W	0.775641	0.8333333
+/-	YOR206W	0	-->	+/-	YGR145W	0.8333333	0.9166667
+/-	YOR252W	0	-->	+/-	YGR145W	0.75	0.8333333
+/-	YOR272W	0	-->	+/-	YGR145W	0.7714286	0.9166667
+/-	YOR294W	0	-->	+/-	YGR145W	0.7692308	0.9166667
+/-	YPL183C	0	-->	+/-	YGR145W	0.75	0.8333333
+/-	YPL226W	0	-->	+/-	YGR145W	0.78	0.8333333
+/-	YPR143W	0	-->	+/-	YGR145W	0.8	0.8333333
+/-	YPR169W	0	-->	+/-	YGR145W	0.7777778	0.8333333
+/-	YCL024W	0	-->	+/-	YGR152C	0.7777778	0.8333333
+/-	YGR152C	0	-->	+/-	YGR189C	0.75	0.8333333
+/-	YCL059C	0	-->	+/-	YGR245C	0.8	0.8333333
+/-	YER126C	0	-->	+/-	YGR245C	0.75	0.8333333
+/-	YGL211W	0	-->	+/-	YGR245C	0.8	0.8333333
+/-	YGR145W	0	-->	+/-	YGR245C	0.75	0.8333333
+/-	YJL122W	0	-->	+/-	YGR245C	0.75	0.8333333
+/-	YJR002W	0	-->	+/-	YGR245C	0.8	0.8333333
+/-	YKL009W	0	-->	+/-	YGR245C	0.75	0.8333333
+/-	YMR131C	0	-->	+/-	YGR245C	0.75	0.8333333
+/-	YNR053C	0	-->	+/-	YGR245C	0.75	0.9166667
+/-	YML004C	0	-->	+/-	YHL021C	0.75	0.8333333
+/-	YAL059W	0	-->	+/-	YHR052W	0.8	0.8333333
+/-	YDR101C	0	-->	+/-	YHR052W	0.75	0.8333333
+/-	YKR081C	0	-->	+/-	YHR052W	0.75	0.8333333
+/-	YML080W	0	-->	+/-	YHR052W	0.75	0.8333333
+/-	YMR310C	0	-->	+/-	YHR052W	0.75	0.8333333
+/-	YNL182C	0	-->	+/-	YHR052W	0.75	0.8333333
+/-	YHR053C	0	-->	+/-	YHR055C	0.75	0.8333333
+/-	YDL063C	0	-->	+/-	YHR065C	0.7826087	0.8333333
+/-	YDL031W	0	-->	+/-	YHR066W	0.7894737	0.8333333
+/-	YOR078W	0	-->	+/-	YHR066W	0.75	0.8333333
+/-	YGR280C	0	-->	+/-	YHR085W	0.75	0.8333333
+/-	YJL190C	0	-->	+/-	YHR141C	0.75	0.8333333
+/-	YLR131C	0	-->	+/-	YIL106W	0.75	0.8333333
+/-	YBR149W	0	-->	+/-	YIL124W	0.75	0.8333333
+/-	YOL082W	0	-->	+/-	YIL124W	0.75	0.8333333
+/-	YNL300W	0	-->	+/-	YIL140W	0.775641	0.8333333
+/-	YGR296W	0	-->	+/-	YIL177C	0.75	0.8333333
+/-	YHL050C	0	-->	+/-	YIL177C	0.8	0.8333333
+/-	YHR219W	0	-->	+/-	YIL177C	0.75789475	0.8333333
+/-	YLR466W	0	-->	+/-	YIL177C	0.8333333	0.8333333
+/-	YDR032C	0	-->	+/-	YIR037W	0.75	0.8333333
+/-	YNL132W	0	-->	+/-	YJL010C	0.75	0.8333333
+/-	YNL163C	0	-->	+/-	YJL010C	0.75	0.8333333
+/-	YKL009W	0	-->	+/-	YJL050W	0.7647059	0.8333333
+/-	YLR009W	0	-->	+/-	YJL050W	0.75	0.9166667
+/-	YNL132W	0	-->	+/-	YJL050W	0.75	0.9166667
+/-	YNL163C	0	-->	+/-	YJL050W	0.75	0.8333333
+/-	YHR197W	0	-->	+/-	YJL109C	0.7619048	0.8333333
+/-	YOL142W	0	-->	+/-	YJL122W	0.75	0.8333333
+/-	YOR340C	0	-->	+/-	YJL122W	0.7619048	0.8333333
+/-	YHL021C	0	-->	+/-	YJL164C	0.75	0.8333333
+/-	YBR247C	0	-->	+/-	YJR002W	0.7619048	0.8333333
+/-	YDL063C	0	-->	+/-	YJR002W	0.8	0.8333333
+/-	YLR276C	0	-->	+/-	YJR002W	0.75	0.8333333
+/-	YJR137C	0	-->	+/-	YJR010W	0.8067227	0.8333333
+/-	YKL001C	0	-->	+/-	YJR010W	0.7692308	0.8333333
+/-	YLR303W	0	-->	+/-	YJR010W	0.75	0.8333333
+/-	YIL165C	0	-->	+/-	YJR025C	0.75	0.8333333
+/-	YMR096W	0	-->	+/-	YJR025C	0.75	0.8333333
+/-	YLR175W	0	-->	+/-	YKL009W	0.75630254	0.8333333
+/-	YDR097C	0	-->	+/-	YKL045W	0.8	0.8333333
+/-	YOR145C	0	-->	+/-	YKL082C	0.8181818	0.8333333
+/-	YPR110C	0	-->	+/-	YKL082C	0.75	0.8333333
+/-	YNL233W	0	-->	+/-	YKL089W	0.75	0.8333333
+/-	YBR214W	0	-->	-/+	YKL143W	0.75	0.8333333
+/-	YER006W	0	-->	+/-	YKL143W	0.75789475	0.8333333
+/-	YGR245C	0	-->	+/-	YKL143W	0.7692308	0.8333333
+/-	YLL026W	0	-->	-/+	YKL143W	0.8	0.8333333
+/-	YGL099W	0	-->	+/-	YKL172W	0.75	0.8333333
+/-	YGR128C	0	-->	+/-	YKL172W	0.75	0.8333333
+/-	YGR280C	0	-->	+/-	YKL172W	0.8333333	0.8333333
+/-	YNL110C	0	-->	+/-	YKL172W	0.75	0.8333333
+/-	YOL144W	0	-->	+/-	YKL172W	0.75	0.8333333
+/-	YOR091W	0	-->	+/-	YKL172W	0.75	0.8333333
+/-	YOR145C	0	-->	+/-	YKL172W	0.8	0.8333333
+/-	YOR206W	0	-->	+/-	YKL172W	0.75	0.8333333
+/-	YPL212C	0	-->	+/-	YKL172W	0.75	0.8333333
+/-	YPL163C	0	-->	+/-	YKR013W	0.7619048	0.8333333
+/-	YAL059W	0	-->	+/-	YKR024C	0.75	0.8333333
+/-	YCR057C	0	-->	+/-	YKR024C	0.75	0.8333333
+/-	YGL120C	0	-->	+/-	YKR024C	0.75630254	0.8333333
+/-	YGR280C	0	-->	+/-	YKR024C	0.75	0.8333333
+/-	YLL011W	0	-->	+/-	YKR024C	0.75	0.8333333
+/-	YLR196W	0	-->	+/-	YKR024C	0.75	0.8333333
+/-	YNL182C	0	-->	+/-	YKR024C	0.75	0.8333333
+/-	YNL248C	0	-->	+/-	YKR024C	0.78571427	0.8333333
+/-	YPR144C	0	-->	+/-	YKR024C	0.75	0.8333333
+/-	YDL060W	0	-->	+/-	YKR025W	0.75	0.9166667
+/-	YJL066C	0	-->	+/-	YKR076W	0.75	0.8333333
+/-	YGL029W	0	-->	+/-	YLL011W	0.75	0.8333333
+/-	YAL005C	0	-->	+/-	YLL024C	0.85714287	0.8333333
+/-	YAL025C	0	-->	+/-	YLR002C	0.77272725	0.8333333
+/-	YDR101C	0	-->	+/-	YLR002C	0.76	0.8333333
+/-	YGL099W	0	-->	+/-	YLR002C	0.8125	0.8333333
+/-	YJR041C	0	-->	+/-	YLR002C	0.8125	0.8333333
+/-	YML080W	0	-->	+/-	YLR002C	0.8125	0.8333333
+/-	YMR128W	0	-->	+/-	YLR002C	0.75	0.8333333
+/-	YMR310C	0	-->	+/-	YLR002C	0.8125	0.8333333
+/-	YNL132W	0	-->	+/-	YLR002C	0.8	0.8333333
+/-	YOR206W	0	-->	+/-	YLR002C	0.8095238	0.8333333
+/-	YPR112C	0	-->	+/-	YLR002C	0.77272725	0.8333333
+/-	YPR169W	0	-->	+/-	YLR003C	0.7777778	0.8333333
+/-	YIL052C	0	-->	+/-	YLR075W	0.75	0.8333333
+/-	YML060W	0	-->	+/-	YLR103C	0.7777778	0.8333333
+/-	YML034W	0	-->	+/-	YLR131C	0.75	0.8333333
+/-	YOR025W	0	-->	+/-	YLR131C	0.75	0.8333333
+/-	YNL262W	0	-->	+/-	YLR183C	0.7638889	0.8333333
+/-	YLR175W	0	-->	+/-	YLR197W	0.8888889	0.8333333
+/-	YJL125C	0	-->	+/-	YLR222C	0.75	0.8333333
+/-	YKL009W	0	-->	+/-	YLR222C	0.8125	0.8333333
+/-	YNL182C	0	-->	+/-	YLR222C	0.75	0.8333333
+/-	YBR056W	0	-->	+/-	YLR270W	0.75	0.9166667
+/-	YNL200C	0	-->	+/-	YLR270W	0.75	0.9166667
+/-	YHR169W	0	-->	+/-	YLR336C	0.75	0.8333333
+/-	YGL225W	0	-->	+/-	YLR372W	0.75	0.8333333
+/-	YOR272W	0	-->	+/-	YLR409C	0.75	0.8333333
+/-	YKL142W	0	-->	+/-	YML004C	0.75	0.8333333
+/-	YML060W	0	-->	+/-	YML061C	0.75	0.8333333
+/-	YMR078C	0	-->	+/-	YML061C	0.75	0.8333333
+/-	YGL029W	0	-->	+/-	YML093W	0.7692308	0.8333333
+/-	YGR108W	0	-->	+/-	YMR001C	0.75	0.8333333
+/-	YLR131C	0	-->	+/-	YMR001C	0.75	0.8333333
+/-	YHR153C	0	-->	+/-	YMR076C	0.8125	0.8333333
+/-	YBR126C	0	-->	+/-	YMR105C	0.75	0.8333333
+/-	YLR175W	0	-->	-/+	YMR105C	0.75	0.8333333
+/-	YMR250W	0	-->	+/-	YMR105C	0.7638889	0.8333333
+/-	YCL024W	0	-->	+/-	YMR179W	0.8	0.8333333
+/-	YNL082W	0	-->	+/-	YMR179W	0.7692308	0.8333333
+/-	YAL025C	0	-->	+/-	YMR290C	0.75	0.8333333
+/-	YAL059W	0	-->	+/-	YMR290C	0.75	0.8333333
+/-	YBL078C	0	-->	-/+	YMR290C	0.7619048	0.8333333
+/-	YBR053C	0	-->	-/+	YMR290C	0.75	0.8333333
+/-	YCL040W	0	-->	-/+	YMR290C	0.75	0.8333333
+/-	YDL063C	0	-->	+/-	YMR290C	0.75	0.8333333
+/-	YDR101C	0	-->	+/-	YMR290C	0.8333333	1
+/-	YEL055C	0	-->	+/-	YMR290C	0.7619048	0.8333333
+/-	YER002W	0	-->	+/-	YMR290C	0.75	0.8333333
+/-	YER126C	0	-->	+/-	YMR290C	0.8333333	0.8333333
+/-	YGL078C	0	-->	+/-	YMR290C	0.75	0.8333333
+/-	YGR128C	0	-->	+/-	YMR290C	0.75	0.8333333
+/-	YGR245C	0	-->	+/-	YMR290C	0.75	0.8333333
+/-	YHR052W	0	-->	+/-	YMR290C	0.75	0.9166667
+/-	YHR104W	0	-->	-/+	YMR290C	0.75	0.8333333
+/-	YHR128W	0	-->	+/-	YMR290C	0.7777778	0.8333333
+/-	YIL110W	0	-->	+/-	YMR290C	0.75	0.9166667
+/-	YJL122W	0	-->	+/-	YMR290C	0.75	0.8333333
+/-	YJR002W	0	-->	+/-	YMR290C	0.75	0.9166667
+/-	YKL014C	0	-->	+/-	YMR290C	0.75	0.9166667
+/-	YKL078W	0	-->	+/-	YMR290C	0.75	0.8333333
+/-	YKL143W	0	-->	+/-	YMR290C	0.75	0.8333333
+/-	YKL205W	0	-->	+/-	YMR290C	0.7619048	0.8333333
+/-	YKR067W	0	-->	-/+	YMR290C	0.7916667	0.8333333
+/-	YLR009W	0	-->	+/-	YMR290C	0.75	0.8333333
+/-	YLR073C	0	-->	+/-	YMR290C	0.75	0.8333333
+/-	YLR196W	0	-->	+/-	YMR290C	0.75	0.8333333
+/-	YLR222C	0	-->	+/-	YMR290C	0.75	0.8333333
+/-	YLR435W	0	-->	+/-	YMR290C	0.75	0.9166667
+/-	YMR128W	0	-->	+/-	YMR290C	0.8333333	0.8333333
+/-	YNL110C	0	-->	+/-	YMR290C	0.75	1
+/-	YNL132W	0	-->	+/-	YMR290C	0.7777778	0.8333333
+/-	YNL248C	0	-->	+/-	YMR290C	0.8333333	0.9166667
+/-	YNR038W	0	-->	+/-	YMR290C	0.75	0.8333333
+/-	YNR053C	0	-->	+/-	YMR290C	0.75	1
+/-	YOL022C	0	-->	+/-	YMR290C	0.787037	0.8333333
+/-	YOL124C	0	-->	+/-	YMR290C	0.7777778	0.9166667
+/-	YOR145C	0	-->	+/-	YMR290C	0.75	0.8333333
+/-	YOR206W	0	-->	+/-	YMR290C	0.8333333	0.8333333
+/-	YOR335C	0	-->	+/-	YMR290C	0.75630254	0.8333333
+/-	YPL126W	0	-->	+/-	YMR290C	0.75	0.8333333
+/-	YPL211W	0	-->	+/-	YMR290C	0.75	0.8333333
+/-	YPR110C	0	-->	+/-	YMR290C	0.787037	0.9166667
+/-	YPR112C	0	-->	+/-	YMR290C	0.75	0.8333333
+/-	YKL157W	0	-->	+/-	YMR297W	0.75	0.8333333
+/-	YPR149W	0	-->	-/+	YMR305C	0.75	0.8333333
+/-	YLL026W	0	-->	+/-	YMR315W	0.75	0.8333333
+/-	YMR092C	0	-->	+/-	YMR315W	0.75	0.8333333
+/-	YPL154C	0	-->	+/-	YMR315W	0.8	0.8333333
+/-	YBR010W	0	-->	+/-	YNL030W	0.7714286	0.8333333
+/-	YDR224C	0	-->	+/-	YNL030W	0.75	0.8333333
+/-	YBL003C	0	-->	+/-	YNL031C	0.75	0.8333333
+/-	YBR010W	0	-->	+/-	YNL031C	0.84615386	0.8333333
+/-	YDR224C	0	-->	+/-	YNL031C	0.75	0.9166667
+/-	YDR225W	0	-->	+/-	YNL031C	0.8	0.8333333
+/-	YHR052W	0	-->	+/-	YNL075W	0.7777778	0.8333333
+/-	YJL050W	0	-->	+/-	YNL075W	0.8	0.8333333
+/-	YLR009W	0	-->	+/-	YNL075W	0.7777778	0.8333333
+/-	YPL226W	0	-->	+/-	YNL075W	0.7777778	0.8333333
+/-	YOL144W	0	-->	+/-	YNL110C	0.7692308	0.8333333
+/-	YGR159C	0	-->	+/-	YNL112W	0.75	0.8333333
+/-	YLR175W	0	-->	+/-	YNL112W	0.7792208	0.8333333
+/-	YAL036C	0	-->	+/-	YNL113W	0.75	0.8333333
+/-	YDL031W	0	-->	+/-	YNL113W	0.77272725	0.9166667
+/-	YDR339C	0	-->	+/-	YNL113W	0.75	0.9166667
+/-	YER126C	0	-->	+/-	YNL113W	0.8	0.8333333
+/-	YGL029W	0	-->	+/-	YNL113W	0.7894737	0.8333333
+/-	YGL099W	0	-->	+/-	YNL113W	0.8181818	0.9166667
+/-	YJL122W	0	-->	+/-	YNL113W	0.75	0.8333333
+/-	YJR039W	0	-->	-/+	YNL113W	0.75	0.8333333
+/-	YKL172W	0	-->	+/-	YNL113W	0.75	0.8333333
+/-	YLR175W	0	-->	+/-	YNL113W	0.7894737	0.9166667
+/-	YLR244C	0	-->	+/-	YNL113W	0.75	0.9166667
+/-	YML093W	0	-->	+/-	YNL113W	0.75	0.9166667
+/-	YNL110C	0	-->	+/-	YNL113W	0.75	0.8333333
+/-	YNL308C	0	-->	+/-	YNL113W	0.75	0.8333333
+/-	YNL313C	0	-->	+/-	YNL113W	0.765625	0.8333333
+/-	YOR004W	0	-->	+/-	YNL113W	0.7894737	0.8333333
+/-	YOR272W	0	-->	+/-	YNL113W	0.8333333	0.8333333
+/-	YOR340C	0	-->	+/-	YNL113W	0.8	0.8333333
+/-	YPL081W	0	-->	+/-	YNL113W	0.75	0.8333333
+/-	YPR143W	0	-->	+/-	YNL113W	0.7894737	0.8333333
+/-	YPR169W	0	-->	+/-	YNL113W	0.75	0.8333333
+/-	YDR171W	0	-->	+/-	YNL115C	0.75	0.9166667
+/-	YDL063C	0	-->	+/-	YNL119W	0.8125	0.8333333
+/-	YCR005C	0	-->	+/-	YNL134C	0.75	0.8333333
+/-	YGL161C	0	-->	+/-	YNL134C	0.75	0.8333333
+/-	YKL065C	0	-->	+/-	YNL134C	0.8	0.8333333
+/-	YOL142W	0	-->	-/+	YNL134C	0.75	0.8333333
+/-	YBL035C	0	-->	+/-	YNL233W	0.8	0.8333333
+/-	YGR152C	0	-->	+/-	YNL233W	0.75	0.8333333
+/-	YNL061W	0	-->	+/-	YNL248C	0.7619048	0.8333333
+/-	YDL003W	0	-->	+/-	YNL262W	0.75	0.8333333
+/-	YFL008W	0	-->	+/-	YNL262W	0.75	0.8333333
+/-	YOL090W	0	-->	+/-	YNL262W	0.765625	0.8333333
+/-	YMR093W	0	-->	+/-	YNL299W	0.7619048	0.8333333
+/-	YJL191W	0	-->	+/-	YNL301C	0.8695652	0.8333333
+/-	YJR123W	0	-->	+/-	YNL301C	0.7777778	0.9166667
+/-	YLR340W	0	-->	+/-	YNL301C	0.75	0.8333333
+/-	YLR388W	0	-->	+/-	YNL301C	0.7777778	0.8333333
+/-	YHR116W	0	-->	+/-	YNL306W	0.75	0.8333333
+/-	YOL093W	0	-->	+/-	YNL313C	0.75	0.8333333
+/-	YDL213C	0	-->	+/-	YNR046W	0.75	0.8333333
+/-	YKL009W	0	-->	+/-	YNR046W	0.75	0.8333333
+/-	YNL132W	0	-->	+/-	YNR046W	0.77037036	0.8333333
+/-	YDL063C	0	-->	+/-	YNR053C	0.7619048	0.8333333
+/-	YKL009W	0	-->	+/-	YNR053C	0.7619048	0.8333333
+/-	YAR007C	0	-->	+/-	YOL007C	0.75	0.8333333
+/-	YCR065W	0	-->	+/-	YOL007C	0.75	0.8333333
+/-	YDL101C	0	-->	+/-	YOL007C	0.75	0.8333333
+/-	YNL300W	0	-->	+/-	YOL007C	0.75	0.9166667
+/-	YOL090W	0	-->	+/-	YOL007C	0.75	0.8333333
+/-	YBL035C	0	-->	+/-	YOL017W	0.7638889	0.8333333
+/-	YCL024W	0	-->	+/-	YOL017W	0.75	0.8333333
+/-	YNL273W	0	-->	+/-	YOL017W	0.8	0.8333333
+/-	YDL022W	0	-->	+/-	YOL082W	0.75	0.8333333
+/-	YOR347C	0	-->	+/-	YOL082W	0.75	0.8333333
+/-	YOR004W	0	-->	+/-	YOL142W	0.75	0.8333333
+/-	YJL011C	0	-->	+/-	YOR078W	0.75	0.8333333
+/-	YGR173W	0	-->	+/-	YOR210W	0.75	0.8333333
+/-	YLR221C	0	-->	+/-	YOR210W	0.75	0.8333333
+/-	YIL108W	0	-->	+/-	YOR329C	0.75	0.8333333
+/-	YBR142W	0	-->	+/-	YOR340C	0.75	0.8333333
+/-	YCR057C	0	-->	+/-	YOR340C	0.75	0.8333333
+/-	YGL099W	0	-->	+/-	YOR340C	0.75	0.8333333
+/-	YGL120C	0	-->	+/-	YOR340C	0.75	0.8333333
+/-	YKL014C	0	-->	+/-	YOR340C	0.75	0.8333333
+/-	YLR186W	0	-->	+/-	YOR340C	0.8	0.8333333
+/-	YLR397C	0	-->	+/-	YOR340C	0.8	0.8333333
+/-	YMR131C	0	-->	+/-	YOR340C	0.7777778	0.8333333
+/-	YNL112W	0	-->	+/-	YOR340C	0.75	0.8333333
+/-	YOR056C	0	-->	+/-	YOR361C	0.75	0.8333333
+/-	YHR197W	0	-->	+/-	YPL012W	0.7714286	0.8333333
+/-	YOR340C	0	-->	+/-	YPL012W	0.8333333	0.8333333
+/-	YBR267W	0	-->	+/-	YPL212C	0.75	0.8333333
+/-	YBR271W	0	-->	+/-	YPL212C	0.75	0.8333333
+/-	YGL120C	0	-->	+/-	YPL212C	0.75	0.8333333
+/-	YIR012W	0	-->	+/-	YPL212C	0.75	0.8333333
+/-	YJL122W	0	-->	+/-	YPL212C	0.75	0.8333333
+/-	YLR009W	0	-->	+/-	YPL212C	0.75	0.8333333
+/-	YMR049C	0	-->	+/-	YPL212C	0.75	0.8333333
+/-	YMR259C	0	-->	+/-	YPL212C	0.75	0.8333333
+/-	YNL163C	0	-->	+/-	YPL212C	0.75	0.8333333
+/-	YOR210W	0	-->	+/-	YPL212C	0.75	0.8333333
+/-	YOR252W	0	-->	+/-	YPL212C	0.75	0.8333333
+/-	YOR294W	0	-->	+/-	YPL212C	0.75	0.9166667
+/-	YCR065W	0	-->	+/-	YPL256C	0.75	0.8333333
+/-	YIL140W	0	-->	+/-	YPL256C	0.75	0.9166667
+/-	YML027W	0	-->	+/-	YPL256C	0.75	0.8333333
+/-	YNL300W	0	-->	+/-	YPL256C	0.75	0.8333333
+/-	YOL007C	0	-->	+/-	YPL256C	0.8333333	0.9166667
+/-	YDR152W	0	-->	+/-	YPL266W	0.75	0.8333333
+/-	YER126C	0	-->	+/-	YPR110C	0.78571427	0.8333333
+/-	YAL025C	0	-->	+/-	YPR112C	0.875	0.8333333
+/-	YAL059W	0	-->	+/-	YPR112C	0.85714287	0.8333333
+/-	YER126C	0	-->	+/-	YPR112C	0.7777778	0.9166667
+/-	YGL111W	0	-->	+/-	YPR112C	0.765625	0.8333333
+/-	YGR128C	0	-->	+/-	YPR112C	0.8125	0.8333333
+/-	YHL011C	0	-->	+/-	YPR112C	0.75	0.9166667
+/-	YIL127C	0	-->	+/-	YPR112C	0.8	0.8333333
+/-	YJL125C	0	-->	+/-	YPR112C	0.75	0.8333333
+/-	YJR002W	0	-->	+/-	YPR112C	0.75	0.8333333
+/-	YKL009W	0	-->	+/-	YPR112C	0.7777778	0.8333333
+/-	YLL008W	0	-->	+/-	YPR112C	0.7777778	0.8333333
+/-	YLR129W	0	-->	+/-	YPR112C	0.75	0.8333333
+/-	YMR014W	0	-->	+/-	YPR112C	0.75	0.8333333
+/-	YOL144W	0	-->	+/-	YPR112C	0.7894737	0.8333333
+/-	YOR004W	0	-->	+/-	YPR112C	0.8	0.8333333
+/-	YOR051C	0	-->	+/-	YPR112C	0.75	0.8333333
+/-	YPL212C	0	-->	+/-	YPR112C	0.75	0.8333333
+/-	YMR001C	0	-->	+/-	YPR119W	0.7777778	0.8333333
+/-	YAR007C	0	-->	+/-	YPR135W	0.8	0.9166667
+/-	YDL101C	0	-->	+/-	YPR135W	0.75	0.8333333
+/-	YOL017W	0	-->	+/-	YPR135W	0.75	0.8333333
+/-	YPL153C	0	-->	+/-	YPR135W	0.7777778	0.8333333
+/-	YGL029W	0	-->	+/-	YPR143W	0.8333333	0.8333333
+/-	YML093W	0	-->	+/-	YPR143W	0.8181818	0.8333333
+/-	YPR169W	0	-->	+/-	YPR143W	0.75	0.8333333
+/-	YPR048W	0	-->	+/-	YPR144C	0.8	0.8333333
+/-	YPR175W	0	-->	+/-	YPR174C	0.787037	0.8333333
+/-	YHR149C	0	-->	+/-	YPR175W	0.75	0.8333333
+/-	YML027W	0	-->	+/-	YPR175W	0.7894737	0.8333333
+/-	YPR174C	0	-->	+/-	YPR175W	0.7777778	0.8333333
+/-	YLR300W	1	-->	-/+	YAL060W	0.75	0.8333333
+/-	YJL187C	1	-->	+/-	YBL003C	0.75	0.8333333
+/-	YDL237W	1	-->	+/-	YIR038C	0.75	0.8333333
+/-	YOL082W	1	-->	+/-	YIR038C	0.75	0.8333333
+/-	YLL041C	1	-->	+/-	YLR370C	0.75	0.8333333
+/-	YCL040W	1	-->	+/-	YML131W	0.75	0.8333333
+/-	YER003C	1	-->	+/-	YMR003W	0.8181818	0.8333333
+/-	YBR271W	1	-->	-/+	YNL200C	0.75	0.8333333
+/-	YKL091C	2	-->	+/-	YDL029W	0.8181818	0.8333333
+/-	YDR171W	2	-->	+/-	YIR038C	0.75	0.8333333
+/-	YOR246C	2	-->	-/+	YIR038C	0.75	0.8333333
+/-	YAL058W	3	-->	-/+	YDR301W	0.75	0.8333333
+/-	YJL170C	3	-->	+/-	YJR025C	0.75	0.8333333
+/-	YBR160W	4	-->	+/-	YBL037W	0.75	0.8333333
+/-	YLR103C	4	-->	+/-	YLR131C	0.75	0.8333333
